# Supplementary material for: Acclimation of Foliar Respiration and Photosynthesis in Response to Experimental Warming in a Temperate Steppe in Northern China
Source: PLoS One. 2013 Feb 15;8(2):e56482. doi: 10.1371/journal.pone.0056482 (PMC3574119; doi:10.1371/journal.pone.0056482)
Supplement: Appendix S1 — User’s guide for the A / C c curve fitting model with measured respiration, modified based on Sharkey et al .’s [50] Microsoft Excel spreadsheet-based software to reduce the number of fitting parameters ( R d is fixed in the model), version 1.2 (Last updated 25 July, 2012). (XLS) [file pone.0056482.s002.xls]

## Sheet: Calculations
	Please enter your values
	T leaf	20	°C
	Patm	86.4392	kPa
	O2	17.1167	kPa
	Respiration	1.69	μmol m-2 s-1
						Make no changes here
	Estimate	Enter	Enter either			Calculated		Limitations			Error terms
	Limiting	A	ci ppm*	Ci Pa		Cc	Ac	Aj	At	0.780566	0.212444	5.81613e-10
	1	4.2	67.1	5.80007		5.44859	4.6888	13.5557	49.6	0.238925
	1	1.9	49.3	4.26145		4.10245	1.81653	7.5866	49.6	0.00696759
	1	7.21	87.3	7.54615		6.94276	7.65877	18.6255	49.6	0.201392
	1	18.76	173	14.954		13.384	18.343	31.1255	49.6	0.173853
	1	32.21	323	27.9199		25.2243	31.9774	40.2752	49.6	0.0540817
	1	35.7	381	32.9333		29.9457	36.0184	42.2022	49.6	0.101403
	1	43.7333	520	44.9484		41.2885	43.6705	45.2303	49.6	0.00394356
	2	47.2667	705	60.9397		56.984	51.1318	47.5971	49.6		0.109214
	2	49.3333	889	76.8445		72.7159	56.4195	49.012	49.6		0.10323
	3	49.6	1080	93.3544		89.2035	60.5185	49.9886	49.6			5.81613e-10
						#N/A
						#N/A
						#N/A
						#N/A
						#N/A
						#N/A
						#N/A
						#N/A
						#N/A
	* If you enter ci, Ci will be calculated, do not delete equations in the Ci column
	Use solver to minimize
	this sum of squares
		0.99301
	Outputs
		@ T leaf	@ 25°C
	Vcmax	88.8796	139.364	mmol m-2 s-1
	J	225.163	304.58	mmol m-2 s-1
	TPU	17.0967	23.9406	mmol m-2 s-1
	Rd*	1.69	2.32445	mmol m-2 s-1
	gm*	11.9492	16.802	mmol m-2 s-1 Pa-1
	* Rd is constrained to be >0 and
	gm is constrained to be 30 or less
	Constants
		@T leaf	@ 25°C	c	DHa	DHd	DS
	For Fitting
	Kc (Pa)	15.6007	27.238	35.9774	80.99
	Ko (kPa)	14.0823	16.582	12.3772	23.72
	G* (Pa)	2.577	3.05084	11.187	24.46
	For adjusting to 25°C
	Vcmax	0.637749	0.999709	26.355	65.33
	J	0.739256	0.999954	17.71	43.9
	TPU	0.714128	0.999652	21.46	53.1	201.8	0.65
	Rd	0.727054	1.00044	18.715	46.39
	gm	0.711181	1.00016	20.01	49.6	437.4	1.4
	Data for lines - Expand lines to view full data
	Cc	Ac	Aj	At
	1	-5.63127	-16.1148	49.6
	2	-3.09261	-6.23008	49.6
	3	-0.689119	1.23015	49.6
	4	1.58972	7.06044	49.6
	5	3.75336	11.7424	49.6
	7.5	8.71237	20.2097	49.6
	10	13.115	25.8833	49.6
	12.5	17.0499	29.95	49.6
	15	20.5878	33.0077	49.6
	17.5	23.7859	35.3906	49.6
	20	26.691	37.2999	49.6
	22.5	29.3415	38.8639	49.6
	25	31.7695	40.1686	49.6
	27.5	34.0019	41.2735	49.6
	30	36.0615	42.2213	49.6
	32.5	37.9674	43.0432	49.6
	35	39.7364	43.7628	49.6
	37.5	41.3827	44.398	49.6
	40	42.9185	44.9629	49.6
	42.5	44.3547	45.4685	49.6
	45	45.7007	45.9237	49.6
	47.5	46.9646	46.3357	49.6
	50	48.1538	46.7103	49.6
	52.5	49.2747	47.0524	49.6
	55	50.333	47.3661	49.6
	57.5	51.3339	47.6548	49.6
	60	52.2818	47.9213	49.6
	62.5	53.1809	48.1682	49.6
	65	54.0349	48.3974	49.6
	67.5	54.847	48.6108	49.6
	70	55.6203	48.8101	49.6
	72.5	56.3574	48.9965	49.6
	75	57.061	49.1713	49.6
	77.5	57.7331	49.3355	49.6
	80	58.3759	49.4901	49.6
	82.5	58.9912	49.6358	49.6
	85	59.5808	49.7735	49.6
	87.5	60.1463	49.9038	49.6
	90	60.6891	50.0272	49.6
	92.5	61.2105	50.1443	49.6
	95	61.7118	50.2555	49.6
